# Supplementary material for: Temperature Evolution of Crystal Structure, Ferroelectricity and Ionic Conductivity of Ca9La(VO4)7
Source: Molecules. 2026 Mar 15;31(6):984. doi: 10.3390/molecules31060984 (PMC13029712; doi:10.3390/molecules31060984)
Supplement: Supplementary file 1 [file molecules-31-00984-s001.zip]

Archive with 1 entries (1 files):
- molecules-4147222-supplementary.pdf
